# Supplementary material for: Highly Pathogenic Avian Influenza A(H5N8) Virus Clade 2.3.4.4b, Western Siberia, Russia, 2020
Source: Emerg Infect Dis. 2021 Aug;27(8):2224–7. doi: 10.3201/eid2708.204969 (PMC8314819; doi:10.3201/eid2708.204969)
Supplement: Appendix 2 — GISAID authors providing sequence information in support of study of highly pathogenic avian influenza A(H5N8) virus clade 2.3.4.4b, Western Siberia, Russia, 2020. [file 20-4969-Techapp-s2.xlsx]

## Sheet: Appendix 2 Table
Article DOI: https://doi.org/10.3201/eid2708.204969
Highly Pathogenic Avian Influenza A(H5N8) Virus Clade 2.3.4.4b, Western Siberia, Russia, 2020
Appendix 2
We gratefully acknowledge the authors, originating and submitting laboratories of the sequences from GISAID’s EpiFlu™ Database on which this research is based. The list is detailed below.
All submitters of data may be contacted directly via www.gisaid.org
Segment ID	Segment	Country	Collection date	Isolate-ID	Isolate name	Originating Lab	Submitting Lab	Authors
EPI1813749	HA	Denmark	2020-Oct-30	EPI_ISL_644737	A/peregrine falcon/Denmark/13776-1/2020-10-30(H5N5)	Statens Serumm Institute	Statens Serum Institute	Charlotte,Hjulsager
EPI439897	HA	China	2005-Jan-01	EPI_ISL_138867	A/goose/Guangdong/08/2005		Import from public-domain	Zhang,X.; Qi,X.; Zhang,Q.; Zeng,X.; Shi,Z.; Jin,Q.; Zhan,F.; Xu,Y.; Liu,Z.; Feng,Z.; Jiao,Y.
EPI1811619	HA	Kazakhstan	2020-Sep-19	EPI_ISL_615073	A/domestic_goose/Kazakhstan/1-242_2-20-B/2020	National Veterinary Reference Center	Animal and Plant Health Agency (APHA)
EPI1811592	HA	Kazakhstan	2020-Sep-22	EPI_ISL_615065	A/domestic_goose/Kazakhstan/1-261_2-20-B/2020	National Veterinary Reference Center	Animal and Plant Health Agency (APHA)
EPI1666962	HA	Nigeria	2019-Jul-05	EPI_ISL_405278	A/guinea_fowl/Nigeria/OG-GF11T_19VIR8424-7/2019_H5N8	National Veterinary Research Institute	Istituto Zooprofilattico Sperimentale Delle Venezie	Ismaila,Shittu; Tony,Joannis; Bianca,Zecchin; Ambra,Pastori; Alessia,Schivo; Alice,Fusaro
EPI1093302	HA	China	2017-Jun-28	EPI_ISL_283970	A/Ostrich/Guangxi/GX-1/2017 (H5N6)	South China Agricultural University	South China Agricultural University	Jiahao, Zhang; Guangjie, Lao; Zhengji, Wei; Guanming, Su; Bo, Li; Wenbao, Qi; Ming, Liao
EPI1811584	HA	Kazakhstan	2020-Sep-23	EPI_ISL_614401	A/mute_swan/Kazakhstan/1-267-20-B/2020	National Veterinary Reference Center	Animal and Plant Health Agency (APHA)	Whittard, Elliot
EPI1044550	HA	Russian Federation	2017-Feb-13	EPI_ISL_274858	A/mute swan/Kaliningrad/132/2017		State Research Center of Virology and Biotechnology (VECTOR)	Ivan,Susloparov; Natalya,Goncharova; Natalya,Kolosova; Vasiliy,Marchenko; Alexander,Ryzhikov
EPI1123237	HA	Netherlands	2017-Dec-09	EPI_ISL_288409	A/Mute Swan/Netherlands/17017367-012/2017	Wageningen Bioveterinary Research	Wageningen Bioveterinary Research	Beerens, Nancy; Heutink, Rene; Harders, Frank; Verschuren-Pritz, Sylvia; Bossers, Alex; Koch, Guus; Bergervoet, Saskia
EPI1806859	HA	Netherlands	2020-Oct-17	EPI_ISL_591075	A/mute swan/Netherlands/20015931-001/2020	Wageningen Bioveterinary Research	Wageningen Bioveterinary Research	Beerens, Nancy; Harders, Frank; Verschuren-Pritz, Sylvia; Roose, Marit; Germeraad, Evelien; Engelsma, Marc; Bossers, Alex; Heutink, Rene
EPI1800034	HA	Poland	2020-Jan-09	EPI_ISL_525442	A/turkey/Poland/027/2020	National Veterinary Research Institut Poland, PIWet-PIB	National Veterinary Research Institut Poland, PIWet-PIB	Swieton, E.; Smietanka, K.
EPI1721684	HA	Germany	2020-Mar-27	EPI_ISL_419314	A/turkey/Germany-ST/AI00352/2020	Landesamt für Verbraucherschutz Sachsen-Anhalt	Friedrich-Loeffler-Institut
EPI858844	HA	India	2016-Oct-20	EPI_ISL_237554	A/painted stork/India/10CA03/2016	ICAR-National Institute of High Security Animal Diseases	ICAR-National Institute of High Security Animal Diseases	'Nagarajan, Shanmugasundaram; Shukla, Shweta; Kumar, Manoj; Murugkar, H. V.; Tosh, Chakradhar; Singh, Vijendra Pal
EPI573654	HA	Japan	2014-Dec-24	EPI_ISL_174518	A/crane/Kagoshima/KU41/2014(H5N8)	Kagoshima University	Kagoshima University
EPI1202729	HA	China	2017-Dec-25	EPI_ISL_304404	A/Fujian-Sanyuan/21099/2017	Fujian Provincial Center for Disease Control and Prevention	WHO Chinese National Influenza Center
EPI957967	HA	China	2015-Sep-13	EPI_ISL_255742	A/duck/Hunan/HN239/2015		Wuhan Institute of Virology
EPI961449	HA	Russian Federation	2016-Aug-27	EPI_ISL_256298	A/gadwall/Kurgan/2442/2016		State Research Center of Virology and Biotechnology (VECTOR)	Ivan,Susloparov; Natalya,Goncharova; Natalya,Kolosova; Vasiliy,Marchenko; Alexander,Ryzhikov
EPI1807267	HA	Netherlands	2020-Oct-16	EPI_ISL_603136	A/Eurasian Wigeon/Netherlands/7/2020	Erasmus Medical Center	Erasmus Medical Center
EPI1807259	HA	Netherlands	2020-Oct-16	EPI_ISL_603135	A/Eurasian Wigeon/Netherlands/5/2020	Erasmus Medical Center	Erasmus Medical Center
EPI1807251	HA	Netherlands	2020-Oct-16	EPI_ISL_603134	A/Eurasian Wigeon/Netherlands/4/2020	Erasmus Medical Center	Erasmus Medical Center
EPI1807243	HA	Netherlands	2020-Oct-16	EPI_ISL_603133	A/Eurasian Wigeon/Netherlands/1/2020	Erasmus Medical Center	Erasmus Medical Center
EPI624535	HA	Germany	2015-Jan-01	EPI_ISL_191765	A/scarlet_ibis/Germany/AR44-L01279/2015		Friedrich-Loeffler-Institut
EPI1338558	HA	Japan	2018-Jan-11	EPI_ISL_334423	A/chicken/Kagawa/14T-2/2018	National Institute of Animal Health	National Institute of Animal Health	T,Saito.
EPI1787976	HA	South Africa	2018-Jun-06	EPI_ISL_505432	A/chicken/South Africa/499723/2018		Import from public-domain	Abolnik,C.
EPI1575277	HA	Zimbabwe	2017-May-25	EPI_ISL_387133	A/chicken/Zimbabwe/AI4935/2017		Import from public-domain	Rotherham,L.S.; van Schalkwyk,A.; Romito,M.
EPI1556264	HA	Egypt	2018-Aug-01	EPI_ISL_379744	A/chicken/Egypt/FL6/2018		Import from public-domain	Yehia,N.; Hassan,W.; Hassan,M.; Gaber,A.; Mohamed,M.; Rabie,N.; Shabaan,A.; Arafa,A.; Abdelbaset,A.; Hagag,N.
EPI690286	HA	United States	2015-Feb-06	EPI_ISL_206415	A/chicken/California/15-004912/2015		Import from public-domain	Killian,M.L.
EPI961517	HA	Italy	2017-Feb-27	EPI_ISL_256307	A/chicken/Italy/17VIR1684-2/2017	Istituto Zooprofilattico Sperimentale Delle Venezie	Istituto Zooprofilattico Sperimentale Delle Venezie	Zecchin, B.; Fusaro, A.; Milani, A.; Schivo, A.; Salviato, A.; Zamperin, G.; Marciano, S.; Ormelli, S.; Terregino, C.; Monne, I.
EPI1398287	HA	Niger	2017-Jan-07	EPI_ISL_348284	A/chicken/Niger/17RS167-1/2017	Laboratoire Central de l'Elevage (LABOCEL)	Istituto Zooprofilattico Sperimentale Delle Venezie	Alassane, A.; Moutari, S.M.; Sani, Z.I.M.; Zecchin, B.; Fusaro, A.; Milani, A.; Schivo, A.; Salviato, A.; Monne, I.
EPI1811628	HA	Iraq	2020-May-12	EPI_ISL_623074	A/chicken/Iraq/1/2020	Central Veterinary Labs	Animal and Plant Health Agency (APHA)
EPI1585011	HA	Egypt	2017-May-10	EPI_ISL_389751	A/chicken/Egypt/M14081D/2017		Import from public-domain	Kandeil,A.; Webby,R.; McKenzie,P.; Kayali,G.; Ali,M.A.
EPI1813077	HA	Netherlands	2020-Nov-10	EPI_ISL_641394	A/chicken/Netherlands/20017639-001/2020	Wageningen Bioveterinary Research	Wageningen Bioveterinary Research	Beerens, Nancy; Harders, Frank; Verschuren-Pritz, Sylvia; Roose, Marit; Germeraad, Evelien; Engelsma, Marc; Bossers, Alex; Heutink, Rene
EPI858836	HA	India	2016-Oct-17	EPI_ISL_237553	A/duck/India/10CA01/2016	ICAR-National Institute of High Security Animal Diseases	ICAR-National Institute of High Security Animal Diseases	Nagarajan, Shanmugasundaram; Tripathi, Sushil; Kumar, Manoj; Murugkar, Harshad V; Tosh, Chakradhar; Singh, Vijendra Pal
EPI926605	HA	Russian Federation	2016-Oct-10	EPI_ISL_240678	A/domestic duck/Siberia/50K/2016		Research Institute of Experimental and Clinical Medicine	Sharshov, K.A.; Kurskaya, O.G.; Alexeev, A.Y.; Sobolev, I.A.; Alikina, T.Y.; Kabilov, M.R.; Shestopalov, A.M.
EPI1634518	HA	Egypt	2019-Jan-23	EPI_ISL_399644	A/Duck/Egypt/SMG4/2019		Import from public-domain	Tantawy,A.S.; Sultan,H.; Arafa,A.; Hagag,N.
EPI682916	HA	China	2015-Jan-01	EPI_ISL_205120	A/duck/Wuhan/JXYFB22/2015		Import from public-domain	Chen,L.-J.; Lin,X.-D.; Guo,W.-P.; Tian,J.-H.; Zhang,Y.-Z.
EPI531456	HA	China	2014-Mar-01	EPI_ISL_162467	A/duck/Guangdong/GD01/2014		Import from public-domain	Shen,H.; Xie,Q.
EPI1721424	HA	Hungary	2020-Jan-10	EPI_ISL_419239	A/duck/Hungary/1565_20VIR749-2/2020	National Food Chain Safety Office Veterinary Diagnostic Directorate Laboratory for Molecular Biology	Istituto Zooprofilattico Sperimentale Delle Venezie	Bálint,Ádám;Malik,Péter;Ursu,Krisztina;Bianca,Zecchin;Gianpiero,Zamperin;Ambra,Pastori;Annalisa,Salviato;Alice,Fusaro;Calogero,Terregino
EPI585577	HA	Korea, Republic of	2014-Jan-20	EPI_ISL_177725	A/baikal teal/Korea/1437/2014		Import from public-domain	Kim,S.-H.; Hur,M.; Suh,J.-H.; Woo,C.; Wang,S.-J.; Park,E.-R.; Hwang,J.; An,I.-J.; Jo,S.-D.; Yu,S.D.; Choi,K.; Lee,D.-H.; Song,C.-S.
EPI866093	HA	Korea, Republic of	2016-Nov-16	EPI_ISL_239262	A/duck/Korea/ES2/2016(H5N6)		Animal and Plant Quarantine Agency (S-2026)
EPI1205176	HA	Vietnam	2017-Jul-23	EPI_ISL_304956	A/duck/Vietnam/QuangBinh/DH130723/2017		Import from public-domain	Pham,H.M.; Pham,H.K.; Nguyen,V.K.
EPI1270858	HA	Russian Federation	2018-Jun-22	EPI_ISL_320659	A/duck/Samara/452/2018		State Research Center of Virology and Biotechnology (VECTOR)	Alexey,Danilenko; Vasiliy,Marchenko; Ivan,Susloparov; Natalya,Goncharova; Natalya,Kolosova; Juliya, Bulanovich; Alexander,Ryzhikov
EPI1811564	HA	Germany	2020-Oct-29	EPI_ISL_614399	A/buzzard/Germany-MV/AI02166/2020	Landesamt für Landwirtschaft, Lebensmittelsicherheit und Fischerei (LALLF)	Friedrich-Loeffler-Institut
EPI1812367	HA	Netherlands	2020-Oct-28	EPI_ISL_632314	A/greylag goose/Netherlands/20016582-004/2020	Wageningen Bioveterinary Research	Wageningen Bioveterinary Research	Beerens, Nancy; Harders, Frank; Verschuren-Pritz, Sylvia; Roose, Marit; Germeraad, Evelien; Engelsma, Marc; Bossers, Alex; Heutink, Rene
EPI1813753	HA	Denmark	2020-Nov-04	EPI_ISL_644824	A/barnacle goose/Denmark/14138-1/2020-11-04(H5N8)	Statens Serumm Institute	Statens Serum Institute	Charlotte,Hjulsager
EPI1811572	HA	Germany	2020-Oct-28	EPI_ISL_614400	A/barnacle goose/Germany-SH/AI02167/2020	Landeslabor Schleswig-Holstein	Friedrich-Loeffler-Institut
EPI1665384	HA	Vietnam	2019-Aug-26	EPI_ISL_404987	A/chicken/Dong Nai/25437VTC/2019	State Research Center of Virology and Biotechnology (VECTOR)	State Research Center of Virology and Biotechnology (VECTOR)
EPI1169201	HA	Russian Federation	2017-Nov-17	EPI_ISL_297235	A/chicken/Rostov-on-Don/1598/2017		State Research Center of Virology and Biotechnology (VECTOR)	Ivan,Susloparov; Natalya,Goncharova; Natalya,Kolosova; Vasiliy,Marchenko; Alexander,Ryzhikov
EPI1812375	HA	Netherlands	2020-Nov-02	EPI_ISL_632315	A/eurasian teal/Netherlands/20016896-013/2020	Wageningen Bioveterinary Research	Wageningen Bioveterinary Research	Beerens, Nancy; Harders, Frank; Verschuren-Pritz, Sylvia; Roose, Marit; Germeraad, Evelien; Engelsma, Marc; Bossers, Alex; Heutink, Rene
EPI1669669	HA	Poland	2019-Dec-30	EPI_ISL_402134	A/turkey/Poland/23/2019	National Veterinary Research Institut Poland, PIWet-PIB	National Veterinary Research Institut Poland, PIWet-PIB	Świętoń E., Śmietanka K.
EPI1812359	HA	Korea, Republic of	2020-Oct-21	EPI_ISL_631824	A/Mandarin duck/Korea/H242/2020	Animal and Plant Quarantine Agency (O-2144)	Animal and Plant Quarantine Agency (S-2158)
EPI1582749	HA	Egypt	2016-Dec-28	EPI_ISL_388773	A/little grebe/Egypt/1056OP/2016		Import from public-domain	Kandeil,A.; Webby,R.; McKenzie,P.; Kayali,G.; Ali,M.A.
